# Supplementary material for: (1R,2S)-N,N′-(1,2-Dihydroxy­ethyl­ene)diformamide
Source: Acta Crystallogr Sect E Struct Rep Online. 2008 Nov 13;64(Pt 12):o2316. doi: 10.1107/S1600536808036209 (PMC2959978; doi:10.1107/S1600536808036209)
Supplement: Supplementary file 2 [file e-64-o2316-Isup2.hkl]

# 
# h,k,l, Fc-squared, Fo-squared, sigma(Fo-squared) and status flag 
# 
data_I
_shelx_title ' a in Pbca' 
_shelx_refln_list_code          4 
_shelx_F_calc_maximum       91.13 
_exptl_crystal_F_000       312.00 
_reflns_d_resolution_high  0.7334 
 
loop_ 
 _symmetry_equiv_pos_as_xyz 
 'x, y, z' 
 '-x+1/2, -y, z+1/2' 
 '-x, y+1/2, -z+1/2' 
 'x+1/2, -y+1/2, -z' 
 '-x, -y, -z' 
 'x-1/2, y, -z-1/2' 
 'x, -y-1/2, z-1/2' 
 '-x-1/2, y-1/2, z' 
 
_cell_length_a     6.5065 
_cell_length_b     7.2634 
_cell_length_c    12.7718 
_cell_angle_alpha  90.000 
_cell_angle_beta   90.000 
_cell_angle_gamma  90.000 
 
_shelx_F_squared_multiplier     1.000 
 
loop_ 
 _refln_index_h 
 _refln_index_k 
 _refln_index_l 
 _refln_F_squared_calc 
 _refln_F_squared_meas 
 _refln_F_squared_sigma 
 _refln_observed_status 
   2   0   0      782.26      765.98     18.26 o 
   4   0   0       22.03       36.50      2.85 o 
   6   0   0     1542.75     1641.47     19.11 o 
   8   0   0        0.18       -0.78      3.56 o 
   2   1   0     5551.80     5304.94     95.11 o 
   4   1   0      435.42      442.95      6.05 o 
   6   1   0       33.64       30.88      1.98 o 
   8   1   0       29.64       29.03      6.14 o 
   0   2   0     4115.61     4500.57     21.51 o 
   2   2   0       50.58       53.78      1.78 o 
   4   2   0      956.80     1072.51     18.80 o 
   6   2   0      218.28      201.78      5.26 o 
   8   2   0       19.54       12.74      3.52 o 
   2   3   0      253.21      262.35      3.30 o 
   4   3   0      154.58      156.52      3.11 o 
   6   3   0        1.62        1.87      1.32 o 
   8   3   0       32.87       30.32      3.16 o 
   0   4   0       21.06       16.60      1.41 o 
   2   4   0      115.02      109.86      2.45 o 
   4   4   0       79.36       79.47      3.63 o 
   6   4   0        6.39        5.28      1.59 o 
   8   4   0       34.74       32.61      3.51 o 
   2   5   0       63.20       70.59      1.92 o 
   4   5   0       10.37        6.42      1.42 o 
   6   5   0       18.02       17.56      2.36 o 
   0   6   0      160.46      184.24      4.88 o 
   2   6   0      540.56      561.23      8.15 o 
   4   6   0      308.31      343.16      7.37 o 
   6   6   0        4.91        4.15      1.93 o 
   2   7   0      359.38      378.27      7.82 o 
   4   7   0       48.87       52.61      3.47 o 
   6   7   0       45.21       47.15      3.95 o 
   0   8   0      480.03      535.56     18.18 o 
   2   8   0       29.68       28.28      2.67 o 
   4   8   0        1.50        1.45      1.76 o 
   2   9   0        5.81        5.03      1.95 o 
   1   1   1     2755.52     2687.70     16.96 o 
   2   1   1     2928.43     3050.75     14.47 o 
   3   1   1      315.22      354.85      3.20 o 
   4   1   1      516.34      527.82      5.79 o 
   5   1   1        6.45        2.53      0.53 o 
   6   1   1        9.45        8.08      0.91 o 
   7   1   1        9.42        3.81      1.14 o 
   8   1   1       57.41       55.16      3.35 o 
   0   2   1     8305.26     7827.03     32.86 o 
   1   2   1      456.17      447.35      4.08 o 
   2   2   1      226.33      232.38      2.62 o 
   3   2   1     1590.56     1750.94     13.85 o 
   4   2   1      228.01      256.38      5.08 o 
   5   2   1      139.83      134.66      2.31 o 
   6   2   1      231.10      243.87      4.14 o 
   7   2   1       11.25        8.66      1.33 o 
   8   2   1        0.36        0.26      1.46 o 
   1   3   1       93.31       85.50      1.14 o 
   2   3   1      391.68      407.53      6.32 o 
   3   3   1      148.52      164.11      2.25 o 
   4   3   1        4.17        4.76      0.72 o 
   5   3   1      138.95      146.21      3.52 o 
   6   3   1       52.24       50.66      2.15 o 
   7   3   1       11.70       10.21      1.44 o 
   8   3   1        5.89        5.41      1.53 o 
   0   4   1      154.46      146.35      4.08 o 
   1   4   1     1889.52     1999.22     11.13 o 
   2   4   1        2.98        0.93      0.35 o 
   3   4   1        0.16       -0.13      0.48 o 
   4   4   1      185.95      182.56      3.31 o 
   5   4   1      480.77      488.64      5.85 o 
   6   4   1       74.57       63.23      2.46 o 
   7   4   1       59.14       66.53      2.75 o 
   8   4   1       49.38       48.74      2.83 o 
   1   5   1      308.85      319.10      2.65 o 
   2   5   1       72.94       62.57      1.27 o 
   3   5   1       29.10       25.72      1.45 o 
   4   5   1        0.16        0.11      0.74 o 
   5   5   1        5.63        4.62      1.07 o 
   6   5   1       34.76       34.71      2.16 o 
   7   5   1        8.82        7.78      1.57 o 
   0   6   1      466.69      467.02      5.43 o 
   1   6   1      153.78      153.70      2.23 o 
   2   6   1       67.89       58.43      2.00 o 
   3   6   1        2.70        1.23      0.81 o 
   4   6   1        0.72        0.26      0.85 o 
   5   6   1      128.66      123.64      3.38 o 
   6   6   1       52.92       60.32      2.83 o 
   7   6   1        0.23        0.22      1.49 o 
   1   7   1      125.91      126.04      2.72 o 
   2   7   1        0.12       -0.38      0.83 o 
   3   7   1        8.06        5.16      1.13 o 
   4   7   1       17.42       16.17      1.60 o 
   5   7   1        4.85        2.46      1.26 o 
   6   7   1       24.30       23.30      2.15 o 
   0   8   1      329.63      382.55      7.46 o 
   1   8   1       17.14       12.32      1.41 o 
   2   8   1       57.73       55.70      2.36 o 
   3   8   1        0.38       -0.04      1.11 o 
   4   8   1       48.83       52.21      2.69 o 
   5   8   1        4.06        5.17      1.54 o 
   1   9   1       11.07        8.37      1.74 o 
   2   9   1      238.93      287.12      5.31 o 
   3   9   1        4.96        5.08      1.55 o 
   0   0   2       57.00       44.43      1.37 o 
   1   0   2       42.44       39.55      0.83 o 
   2   0   2     1240.51     1356.14     10.82 o 
   3   0   2     1375.32     1430.69      7.82 o 
   5   0   2      336.17      329.78      4.60 o 
   6   0   2       14.32        7.63      1.31 o 
   7   0   2       26.45       22.52      2.76 o 
   8   0   2       18.27       15.88      3.59 o 
   1   1   2     1960.73     1924.16     10.90 o 
   2   1   2      577.02      594.81      5.13 o 
   3   1   2       40.91       39.06      0.87 o 
   4   1   2        3.80        2.61      0.44 o 
   5   1   2      170.05      162.84      2.17 o 
   6   1   2       23.14       24.59      1.41 o 
   7   1   2        9.94        5.83      1.26 o 
   8   1   2        0.57        1.14      1.61 o 
   0   2   2      641.71      592.69      6.43 o 
   1   2   2     2097.63     2090.19     13.86 o 
   2   2   2      969.64      928.05      6.46 o 
   3   2   2      359.43      344.77      4.50 o 
   4   2   2      430.95      464.72      3.77 o 
   5   2   2      301.30      307.68      3.82 o 
   6   2   2       12.52       10.88      1.14 o 
   7   2   2        0.94        0.58      0.99 o 
   8   2   2      115.48      123.85      4.30 o 
   1   3   2       59.91       54.50      1.02 o 
   2   3   2      482.75      489.17      3.43 o 
   3   3   2        9.62        3.38      0.51 o 
   4   3   2      431.98      420.81      4.25 o 
   5   3   2        1.92        1.24      0.79 o 
   6   3   2       27.48       19.31      1.54 o 
   7   3   2        0.62        0.91      1.06 o 
   8   3   2        1.97        2.34      1.42 o 
   0   4   2       20.81       22.89      1.11 o 
   1   4   2       63.85       66.52      1.20 o 
   2   4   2       49.72       49.74      1.10 o 
   3   4   2      300.59      326.26      4.35 o 
   4   4   2        0.54        0.35      0.70 o 
   5   4   2       45.39       37.15      1.88 o 
   6   4   2       20.83       21.44      1.70 o 
   7   4   2        4.00        2.79      1.29 o 
   8   4   2        2.34        2.12      1.55 o 
   1   5   2      272.98      294.14      2.80 o 
   2   5   2      129.82      120.77      2.10 o 
   3   5   2       25.57       22.12      1.26 o 
   4   5   2      391.50      409.02      6.31 o 
   5   5   2      110.84      111.99      3.07 o 
   6   5   2      148.33      146.00      3.78 o 
   7   5   2       16.94       15.91      1.84 o 
   0   6   2       21.54       16.88      1.31 o 
   1   6   2      275.33      284.01      3.38 o 
   2   6   2      397.31      405.98      4.53 o 
   3   6   2       47.05       44.04      1.92 o 
   4   6   2        0.49        0.41      0.86 o 
   5   6   2       11.85        7.10      1.28 o 
   6   6   2        0.55        0.47      1.21 o 
   1   7   2      211.21      225.17      3.63 o 
   2   7   2      197.89      212.74      3.93 o 
   3   7   2        1.99        0.87      0.95 o 
   4   7   2       75.80       80.73      2.82 o 
   5   7   2       28.26       28.95      2.12 o 
   6   7   2        0.35       -1.15      1.36 o 
   0   8   2       34.82       35.32      2.68 o 
   1   8   2        1.01        0.77      1.00 o 
   2   8   2      176.96      192.99      4.04 o 
   3   8   2       97.34      105.18      3.26 o 
   4   8   2       87.61       92.40      3.26 o 
   5   8   2        1.54        1.23      1.53 o 
   1   9   2       10.50        7.92      1.77 o 
   2   9   2        6.54        7.50      1.57 o 
   3   9   2        7.89        6.12      1.69 o 
   1   1   3      192.16      196.99      1.35 o 
   2   1   3     1218.05     1263.78      8.39 o 
   3   1   3      175.54      186.01      2.09 o 
   4   1   3      737.71      753.44      5.99 o 
   5   1   3        5.89        5.88      0.65 o 
   6   1   3       72.27       58.97      1.95 o 
   7   1   3       24.57       18.63      1.58 o 
   8   1   3       14.91       16.08      2.35 o 
   0   2   3      380.29      419.61      4.11 o 
   1   2   3     1240.09     1263.82      6.25 o 
   2   2   3      385.74      389.80      2.63 o 
   3   2   3        9.50        5.76      0.51 o 
   4   2   3      372.90      397.47      3.14 o 
   5   2   3       24.92       18.87      1.23 o 
   6   2   3       82.63       78.77      2.27 o 
   7   2   3       71.42       73.53      2.65 o 
   8   2   3        0.04       -0.59      1.60 o 
   1   3   3     1276.56     1374.28      9.20 o 
   2   3   3      712.28      790.77      7.41 o 
   3   3   3        2.29        0.60      0.44 o 
   4   3   3     1117.13     1220.59      6.87 o 
   5   3   3       94.19       93.13      2.32 o 
   6   3   3      294.62      311.37      4.89 o 
   7   3   3        0.03        0.46      1.08 o 
   8   3   3        2.26        1.27      1.50 o 
   0   4   3       44.40       57.71      1.64 o 
   1   4   3       14.55       11.41      0.63 o 
   2   4   3     1290.44     1300.52      9.43 o 
   3   4   3      806.24      867.03      8.99 o 
   4   4   3      219.70      230.03      3.43 o 
   5   4   3      140.42      132.46      3.15 o 
   6   4   3       64.27       60.90      2.42 o 
   7   4   3        0.33        0.22      1.20 o 
   1   5   3        2.43        0.90      0.45 o 
   2   5   3        4.80        2.76      0.62 o 
   3   5   3       50.81       42.70      1.61 o 
   4   5   3        0.01        0.26      0.77 o 
   5   5   3       20.86       19.56      1.58 o 
   6   5   3        0.18        0.32      1.07 o 
   7   5   3        3.76        2.39      1.40 o 
   0   6   3        0.05        0.46      0.75 o 
   1   6   3       34.03       28.94      1.32 o 
   2   6   3       64.99       59.85      1.88 o 
   3   6   3       31.41       25.84      1.60 o 
   4   6   3      125.04      118.33      3.13 o 
   5   6   3       14.94       14.77      1.53 o 
   6   6   3        6.69        5.47      1.38 o 
   1   7   3        6.53        4.74      0.89 o 
   2   7   3       17.77       13.51      1.36 o 
   3   7   3        9.21        9.78      1.31 o 
   4   7   3       25.90       19.31      1.74 o 
   5   7   3       16.94       14.94      1.83 o 
   6   7   3        0.11       -0.25      1.55 o 
   0   8   3       14.19       10.08      1.81 o 
   1   8   3       14.40       12.17      1.53 o 
   2   8   3       64.99       59.97      2.49 o 
   3   8   3       51.61       54.64      2.76 o 
   4   8   3       11.03        8.72      1.70 o 
   5   8   3        0.02        0.09      1.51 o 
   1   9   3       28.38       26.22      2.83 o 
   2   9   3        2.04        1.08      1.57 o 
   3   9   3        6.83        6.62      1.73 o 
   0   0   4     2302.53     2368.50     33.40 o 
   1   0   4     2822.42     2732.04     20.44 o 
   2   0   4      127.78      156.90      2.23 o 
   3   0   4      986.51     1027.33     14.64 o 
   4   0   4       33.05       28.01      1.34 o 
   5   0   4       98.33       91.51      2.45 o 
   6   0   4       95.57       83.90      2.97 o 
   7   0   4       23.90       17.79      2.66 o 
   8   0   4       17.07       13.50      2.91 o 
   1   1   4       79.78       83.74      1.15 o 
   2   1   4        1.95        2.14      0.33 o 
   3   1   4      201.00      192.47      1.96 o 
   4   1   4       57.90       56.95      1.25 o 
   5   1   4        1.58        0.33      0.54 o 
   6   1   4       14.58       12.30      1.14 o 
   7   1   4      107.65      104.44      3.27 o 
   8   1   4        2.25        2.07      1.72 o 
   1   2   4      435.77      404.41      3.96 o 
   2   2   4      270.54      287.20      2.77 o 
   3   2   4      119.65      113.42      1.66 o 
   4   2   4        9.98        8.54      0.78 o 
   5   2   4      520.26      530.40      6.92 o 
   6   2   4      289.95      312.19      4.41 o 
   7   2   4       11.39       11.13      1.46 o 
   8   2   4       33.85       31.88      2.97 o 
   1   3   4      188.34      209.08      2.12 o 
   2   3   4      172.23      164.85      2.17 o 
   3   3   4       21.98       14.03      0.85 o 
   4   3   4      171.67      169.85      2.56 o 
   5   3   4        6.01        4.87      0.90 o 
   6   3   4        4.70        5.03      1.10 o 
   7   3   4       12.26        7.09      1.42 o 
   8   3   4       12.07        8.62      1.90 o 
   0   4   4      298.26      329.83      4.18 o 
   1   4   4        4.40        1.64      0.41 o 
   2   4   4      102.48      100.06      1.67 o 
   3   4   4       47.31       42.21      1.35 o 
   4   4   4        0.28       -0.13      0.65 o 
   5   4   4      109.72      115.64      2.97 o 
   6   4   4       30.81       28.08      1.87 o 
   7   4   4       71.33       76.96      2.98 o 
   1   5   4      206.57      218.86      2.92 o 
   2   5   4      289.41      290.44      3.35 o 
   3   5   4        0.19        0.41      0.65 o 
   4   5   4      291.95      288.61      4.48 o 
   5   5   4       14.77       13.62      1.42 o 
   6   5   4       33.56       29.50      2.05 o 
   7   5   4        8.69        8.59      1.77 o 
   0   6   4      225.71      220.96      3.86 o 
   1   6   4       15.50        8.69      0.84 o 
   2   6   4        3.45        1.25      0.68 o 
   3   6   4      250.82      280.08      4.41 o 
   4   6   4        7.63        3.48      1.05 o 
   5   6   4       72.51       66.83      2.83 o 
   6   6   4      115.81      122.39      4.00 o 
   1   7   4       76.81       70.39      2.03 o 
   2   7   4        4.71        2.88      0.98 o 
   3   7   4      131.08      130.92      3.67 o 
   4   7   4        1.56        1.54      1.17 o 
   5   7   4        0.47       -0.28      1.25 o 
   0   8   4       48.96       44.67      3.59 o 
   1   8   4       55.28       49.20      2.41 o 
   2   8   4        7.37        6.47      1.39 o 
   3   8   4      123.98      134.91      3.97 o 
   4   8   4        0.58       -0.32      1.37 o 
   1   9   4       49.26       47.38      3.56 o 
   2   9   4        0.23        0.24      1.65 o 
   3   9   4        7.66        8.02      1.94 o 
   1   1   5      824.58      931.81      7.62 o 
   2   1   5      146.80      131.55      1.63 o 
   3   1   5      203.90      168.50      1.90 o 
   4   1   5       15.62       11.77      0.74 o 
   5   1   5       31.05       26.43      1.28 o 
   6   1   5       40.33       33.03      1.58 o 
   7   1   5      146.53      151.19      3.88 o 
   8   1   5       88.28      101.97      4.39 o 
   0   2   5     2533.74     2614.35     33.91 o 
   1   2   5       48.72       69.78      1.01 o 
   2   2   5       84.49       79.21      1.20 o 
   3   2   5      160.14      153.44      1.69 o 
   4   2   5      154.83      156.49      2.45 o 
   5   2   5      403.27      417.00      4.33 o 
   6   2   5      209.73      210.18      3.66 o 
   7   2   5        0.91        0.69      1.07 o 
   8   2   5        7.20        4.76      2.01 o 
   1   3   5        0.67        0.06      0.31 o 
   2   3   5        7.48        6.25      0.57 o 
   3   3   5       88.20       87.89      1.61 o 
   4   3   5        2.67        1.78      0.62 o 
   5   3   5        0.57        0.45      0.74 o 
   6   3   5       25.07       22.40      1.68 o 
   7   3   5       96.15      103.04      3.23 o 
   8   3   5       58.27       65.71      4.04 o 
   1   4   5       92.51       86.45      1.46 o 
   2   4   5       20.08       12.01      0.77 o 
   3   4   5        0.01        0.65      0.57 o 
   4   4   5      201.27      193.89      3.25 o 
   5   4   5       31.30       26.76      1.68 o 
   6   4   5      320.22      352.10      6.00 o 
   7   4   5       26.11       25.28      2.22 o 
   1   5   5        4.29        0.91      0.54 o 
   2   5   5       27.28       25.92      1.21 o 
   3   5   5       31.14       22.02      1.33 o 
   4   5   5       57.51       61.21      2.06 o 
   5   5   5        0.10       -0.17      1.01 o 
   6   5   5       38.71       44.18      2.65 o 
   7   5   5       38.38       40.64      2.72 o 
   0   6   5      654.17      746.25     11.92 o 
   1   6   5        9.82        8.36      0.85 o 
   2   6   5       21.60       14.65      1.11 o 
   3   6   5        5.15        4.68      1.03 o 
   4   6   5       42.06       34.95      2.16 o 
   5   6   5       23.80       20.45      1.91 o 
   6   6   5       96.64      102.67      3.80 o 
   1   7   5        0.07       -0.10      0.86 o 
   2   7   5       39.01       42.53      2.07 o 
   3   7   5        3.35        1.25      1.13 o 
   4   7   5       71.24       73.63      3.05 o 
   5   7   5        0.13       -0.26      1.33 o 
   0   8   5       86.83       78.75      4.38 o 
   1   8   5        0.00        0.02      1.21 o 
   2   8   5       73.82       82.22      3.38 o 
   3   8   5       17.93       16.62      2.05 o 
   4   8   5        0.08        0.22      1.58 o 
   1   9   5       20.67       21.59      2.93 o 
   2   9   5       34.71       27.17      2.78 o 
   0   0   6     5262.04     5501.80    111.95 o 
   1   0   6     1408.64     1510.18     20.83 o 
   2   0   6      953.65     1047.16     14.19 o 
   3   0   6        1.54        1.75      0.61 o 
   4   0   6        2.18        0.71      0.67 o 
   6   0   6      295.74      300.59      7.93 o 
   7   0   6        0.02        0.42      1.80 o 
   8   0   6      117.38      128.37      6.27 o 
   1   1   6        1.44        3.32      0.41 o 
   2   1   6      338.70      321.19      2.89 o 
   3   1   6      156.26      162.10      1.98 o 
   4   1   6      185.29      176.44      2.40 o 
   5   1   6        1.81        1.29      0.67 o 
   6   1   6       14.40       12.88      1.22 o 
   7   1   6      114.38      123.98      3.60 o 
   8   1   6       16.14       15.45      2.72 o 
   0   2   6      497.36      509.05      8.16 o 
   1   2   6     1358.77     1462.38     15.19 o 
   2   2   6      141.51      133.05      1.60 o 
   3   2   6       13.59        8.44      0.60 o 
   4   2   6        0.84        0.77      0.57 o 
   5   2   6      290.42      285.44      3.69 o 
   6   2   6       12.33        9.60      1.20 o 
   7   2   6        7.04        5.96      1.54 o 
   8   2   6        5.90        5.91      2.40 o 
   1   3   6       49.94       37.79      0.92 o 
   2   3   6      120.93      107.61      1.71 o 
   3   3   6        9.35        9.34      0.73 o 
   4   3   6       77.27       76.61      1.91 o 
   5   3   6       28.48       24.98      1.50 o 
   6   3   6        0.04        0.47      1.00 o 
   7   3   6        9.90       10.00      1.71 o 
   0   4   6       24.80       16.10      1.12 o 
   1   4   6        4.87        2.25      0.47 o 
   2   4   6        9.97        4.57      0.63 o 
   3   4   6       96.26       98.95      2.07 o 
   4   4   6        2.29        0.98      0.81 o 
   5   4   6        7.34        6.12      1.11 o 
   6   4   6        1.27        0.14      1.12 o 
   7   4   6       20.49       22.34      2.16 o 
   1   5   6        2.74        0.78      0.54 o 
   2   5   6       10.54        9.32      0.96 o 
   3   5   6       64.43       58.32      1.91 o 
   4   5   6        0.02       -0.02      0.86 o 
   5   5   6       26.16       21.99      1.88 o 
   6   5   6        4.32        3.03      1.43 o 
   7   5   6       11.70       10.72      1.99 o 
   0   6   6       24.42       14.73      1.77 o 
   1   6   6      147.62      142.16      2.83 o 
   2   6   6       46.30       36.02      1.69 o 
   3   6   6      127.52      136.05      3.25 o 
   4   6   6        0.16        0.13      1.03 o 
   5   6   6       23.91       21.86      2.00 o 
   6   6   6        8.36        8.79      1.78 o 
   1   7   6        1.72        0.92      1.03 o 
   2   7   6       39.77       34.28      2.11 o 
   3   7   6        5.76        4.82      1.37 o 
   4   7   6       51.29       48.74      2.97 o 
   5   7   6        2.46        2.08      1.57 o 
   0   8   6       31.83       28.00      2.81 o 
   1   8   6       44.30       43.79      2.71 o 
   2   8   6        7.60        6.02      1.75 o 
   3   8   6       32.52       36.12      2.79 o 
   4   8   6        1.06        0.27      1.60 o 
   1   9   6       12.72       11.26      2.52 o 
   2   9   6        0.34        0.99      1.90 o 
   1   1   7       17.64       14.85      0.70 o 
   2   1   7      648.41      658.18      4.95 o 
   3   1   7        0.67        0.75      0.43 o 
   4   1   7      604.18      634.22      5.21 o 
   5   1   7       17.82       14.30      1.12 o 
   6   1   7      111.07      117.87      2.84 o 
   7   1   7       28.67       32.67      2.44 o 
   8   1   7        0.72       -0.36      2.17 o 
   0   2   7        1.95        1.36      0.59 o 
   1   2   7        6.07        5.40      0.53 o 
   2   2   7      797.37      818.95      6.64 o 
   3   2   7       33.33       28.19      0.97 o 
   4   2   7      231.00      215.86      3.00 o 
   5   2   7      177.65      179.20      3.27 o 
   6   2   7       14.85       13.79      1.45 o 
   7   2   7        7.02        4.70      1.54 o 
   1   3   7      115.85      100.80      1.87 o 
   2   3   7       18.17       16.33      0.85 o 
   3   3   7      135.14      119.66      2.40 o 
   4   3   7        0.22        0.68      0.69 o 
   5   3   7      140.97      143.55      3.34 o 
   6   3   7        0.09       -0.32      1.01 o 
   7   3   7        2.23        1.09      1.38 o 
   0   4   7      274.36      290.24      5.15 o 
   1   4   7      448.00      447.13      3.72 o 
   2   4   7      126.14      121.24      2.23 o 
   3   4   7      245.99      241.15      3.55 o 
   4   4   7      317.74      331.92      4.82 o 
   5   4   7       66.25       63.63      2.41 o 
   6   4   7       96.43       96.37      3.37 o 
   7   4   7       16.13       17.08      2.03 o 
   1   5   7      133.17      109.85      2.31 o 
   2   5   7       18.05       15.13      1.28 o 
   3   5   7        1.69        0.19      0.77 o 
   4   5   7       91.85       97.50      2.90 o 
   5   5   7        5.36        4.56      1.30 o 
   6   5   7       46.47       46.90      2.80 o 
   0   6   7       14.07       16.42      1.90 o 
   1   6   7       44.55       40.65      1.89 o 
   2   6   7       60.08       53.46      2.16 o 
   3   6   7       54.78       52.08      2.46 o 
   4   6   7       57.25       55.73      2.98 o 
   5   6   7       84.06       87.83      3.74 o 
   6   6   7        0.03       -0.07      1.65 o 
   1   7   7      116.29      109.07      3.29 o 
   2   7   7        1.93        1.70      1.11 o 
   3   7   7        2.49        1.06      1.34 o 
   4   7   7        7.07        7.54      1.78 o 
   5   7   7       12.64        8.21      1.96 o 
   0   8   7       27.44       19.48      2.95 o 
   1   8   7        8.12        4.03      1.52 o 
   2   8   7        0.59        0.64      1.60 o 
   3   8   7        1.93        3.27      1.67 o 
   1   9   7        0.21        0.15      2.07 o 
   0   0   8      288.31      287.85      8.67 o 
   1   0   8      979.59     1065.16     10.54 o 
   2   0   8      213.62      224.01      3.19 o 
   3   0   8       70.89       64.05      2.00 o 
   4   0   8      125.18      113.19      2.82 o 
   5   0   8       76.99       71.88      2.82 o 
   6   0   8       11.43       10.10      2.20 o 
   7   0   8       91.99       91.14      6.38 o 
   1   1   8      196.69      195.48      2.90 o 
   2   1   8        0.00        0.04      0.37 o 
   3   1   8       42.18       37.16      1.12 o 
   4   1   8       65.99       61.75      1.63 o 
   5   1   8       62.23       59.65      2.00 o 
   6   1   8       67.88       65.62      2.43 o 
   7   1   8        0.12        0.34      1.30 o 
   0   2   8       45.21       33.20      1.62 o 
   1   2   8        3.52        2.41      0.45 o 
   2   2   8        4.88        2.68      0.53 o 
   3   2   8      711.88      738.31      8.15 o 
   4   2   8      300.75      301.99      4.02 o 
   5   2   8       16.32       13.60      1.26 o 
   6   2   8        1.62        0.58      1.04 o 
   7   2   8        0.01       -0.50      1.51 o 
   1   3   8      228.49      222.04      2.87 o 
   2   3   8      153.56      156.13      2.26 o 
   3   3   8       10.16        4.17      0.74 o 
   4   3   8       89.66       78.05      2.19 o 
   5   3   8       13.18       13.12      1.38 o 
   6   3   8       12.90        9.30      1.41 o 
   7   3   8       20.41       18.42      2.30 o 
   0   4   8       31.23       25.32      1.66 o 
   1   4   8       45.47       36.88      1.51 o 
   2   4   8       86.57       70.61      1.98 o 
   3   4   8       55.94       48.18      1.91 o 
   4   4   8       22.50       17.21      1.36 o 
   5   4   8        0.06       -0.12      0.98 o 
   6   4   8        0.43        0.14      1.26 o 
   7   4   8       28.32       29.47      2.51 o 
   1   5   8      612.35      668.09      6.03 o 
   2   5   8      127.31      125.99      3.16 o 
   3   5   8        0.35        0.17      0.85 o 
   4   5   8       47.21       47.20      2.49 o 
   5   5   8      154.56      159.26      4.63 o 
   6   5   8        1.77        0.60      1.55 o 
   0   6   8       26.43       17.84      2.06 o 
   1   6   8       15.14        8.06      1.19 o 
   2   6   8       83.37       79.31      2.63 o 
   3   6   8      526.07      580.92      7.50 o 
   4   6   8       32.99       34.59      2.55 o 
   5   6   8        0.21        0.56      1.45 o 
   1   7   8       10.30        5.35      1.31 o 
   2   7   8       14.58       12.87      1.65 o 
   3   7   8       20.97       20.37      2.10 o 
   4   7   8      108.46      115.23      4.23 o 
   0   8   8        3.20        2.23      2.07 o 
   1   8   8       42.19       40.69      3.10 o 
   2   8   8       98.93      102.83      4.45 o 
   3   8   8       28.42       30.00      2.95 o 
   1   1   9      389.64      375.72      3.19 o 
   2   1   9        0.00       -0.25      0.45 o 
   3   1   9      119.09      103.14      1.97 o 
   4   1   9       17.14       15.63      1.10 o 
   5   1   9        1.13        0.45      0.85 o 
   6   1   9       22.09       22.02      2.03 o 
   7   1   9       45.03       44.82      3.22 o 
   0   2   9        0.06       -0.30      0.65 o 
   1   2   9      296.68      297.37      3.96 o 
   2   2   9       57.35       55.92      1.57 o 
   3   2   9        3.11        2.56      0.70 o 
   4   2   9      205.61      208.55      3.47 o 
   5   2   9       51.11       44.28      1.82 o 
   6   2   9       20.02       19.50      1.70 o 
   7   2   9       37.29       43.24      3.32 o 
   1   3   9     1163.16     1188.71      9.15 o 
   2   3   9      396.81      397.60      4.42 o 
   3   3   9       37.16       29.56      1.61 o 
   4   3   9       58.73       56.22      1.99 o 
   5   3   9      100.48      113.12      3.19 o 
   6   3   9       20.73       21.04      1.85 o 
   7   3   9       60.17       69.77      3.70 o 
   0   4   9     1098.07     1182.34     10.82 o 
   1   4   9        0.00        0.23      0.67 o 
   2   4   9        1.18        0.83      0.71 o 
   3   4   9      731.70      788.05      7.40 o 
   4   4   9        8.20        7.10      1.18 o 
   5   4   9       16.26       12.85      1.64 o 
   6   4   9      132.15      145.21      4.62 o 
   1   5   9        2.30        2.01      0.80 o 
   2   5   9       52.59       48.91      2.09 o 
   3   5   9       36.33       30.21      1.87 o 
   4   5   9        4.20        3.32      1.24 o 
   5   5   9       21.72       18.65      1.95 o 
   6   5   9        5.35        5.19      1.79 o 
   0   6   9       75.13       73.05      3.58 o 
   1   6   9        4.16        2.72      1.09 o 
   2   6   9        0.29        0.26      0.99 o 
   3   6   9       46.12       46.86      2.58 o 
   4   6   9        6.90        6.31      1.52 o 
   5   6   9       14.74       12.27      2.06 o 
   1   7   9       14.52       10.83      1.58 o 
   2   7   9       37.63       35.55      2.63 o 
   3   7   9       13.67        8.99      1.69 o 
   4   7   9       14.98       11.86      2.06 o 
   0   8   9       30.80       24.98      3.39 o 
   1   8   9       12.10       10.19      2.13 o 
   2   8   9        0.00       -0.76      1.59 o 
   0   0  10      115.42       97.62      4.58 o 
   1   0  10      132.01      121.90      3.03 o 
   2   0  10      104.36       90.57      2.75 o 
   3   0  10        8.34        6.35      1.17 o 
   4   0  10      767.85      819.30      9.49 o 
   5   0  10       91.89       90.53      3.81 o 
   6   0  10       46.14       47.91      4.08 o 
   7   0  10       20.33       19.43      4.09 o 
   1   1  10        7.92        6.87      0.75 o 
   2   1  10      343.55      354.77      4.53 o 
   3   1  10        4.90        4.30      0.78 o 
   4   1  10       56.90       48.42      1.83 o 
   5   1  10        0.22        0.32      1.02 o 
   6   1  10       13.90       13.63      1.82 o 
   7   1  10        5.46        4.25      1.93 o 
   0   2  10     1721.88     1882.06     24.70 o 
   1   2  10      126.64      116.00      2.25 o 
   2   2  10       41.20       30.06      1.33 o 
   3   2  10       18.17       12.14      1.11 o 
   4   2  10       16.88       10.62      1.24 o 
   5   2  10       36.56       33.90      1.98 o 
   6   2  10      148.88      166.25      4.66 o 
   7   2  10       21.52       22.55      2.77 o 
   1   3  10      128.12      121.03      2.38 o 
   2   3  10        3.52        2.38      0.77 o 
   3   3  10        4.43        4.14      0.98 o 
   4   3  10        1.33        0.85      0.92 o 
   5   3  10       10.07        7.90      1.45 o 
   6   3  10        4.40        3.21      1.51 o 
   0   4  10      425.34      444.39      7.03 o 
   1   4  10        2.70        1.89      0.78 o 
   2   4  10      166.28      174.39      3.56 o 
   3   4  10        8.76        6.36      1.15 o 
   4   4  10       11.94        9.28      1.32 o 
   5   4  10        1.31        1.21      1.23 o 
   6   4  10       14.03       11.50      1.83 o 
   1   5  10      166.80      179.97      3.47 o 
   2   5  10      243.80      246.80      4.41 o 
   3   5  10        1.40        1.09      1.05 o 
   4   5  10       41.47       34.45      2.32 o 
   5   5  10       28.40       28.40      2.37 o 
   0   6  10      384.12      424.91      8.38 o 
   1   6  10       37.11       34.07      2.22 o 
   2   6  10       37.46       39.84      2.19 o 
   3   6  10       12.38        9.25      1.58 o 
   4   6  10       37.85       38.19      2.66 o 
   1   7  10       23.04       23.36      2.13 o 
   2   7  10      136.62      156.61      4.75 o 
   3   7  10        4.90        4.35      1.62 o 
   0   8  10        7.34        5.31      2.47 o 
   1   8  10       20.72       17.85      2.39 o 
   1   1  11       91.31       86.78      2.36 o 
   2   1  11       66.74       57.39      1.85 o 
   3   1  11        7.23        2.68      0.88 o 
   4   1  11        8.77        8.07      1.15 o 
   5   1  11       92.51       96.59      3.45 o 
   6   1  11        2.47        2.26      1.63 o 
   0   2  11      180.41      151.11      5.04 o 
   1   2  11      413.91      425.26      4.73 o 
   2   2  11        0.82        0.68      0.67 o 
   3   2  11       40.57       36.36      1.83 o 
   4   2  11       68.88       68.48      2.65 o 
   5   2  11      262.32      289.60      5.36 o 
   6   2  11        7.26        7.36      1.94 o 
   1   3  11       90.28       84.77      2.14 o 
   2   3  11      233.59      228.45      3.69 o 
   3   3  11       16.39       13.12      1.35 o 
   4   3  11       13.53        8.23      1.33 o 
   5   3  11        0.12        0.11      1.35 o 
   6   3  11       83.56       91.10      3.85 o 
   0   4  11      409.74      422.61      6.66 o 
   1   4  11      181.47      188.77      3.47 o 
   2   4  11       93.10       91.33      2.74 o 
   3   4  11       26.20       20.70      1.65 o 
   4   4  11       96.00       95.65      3.10 o 
   5   4  11      191.60      219.08      5.58 o 
   1   5  11        4.45        3.07      1.02 o 
   2   5  11       81.40       82.51      2.83 o 
   3   5  11       19.28       18.08      1.73 o 
   4   5  11       30.03       29.08      2.28 o 
   5   5  11        7.23        7.43      1.79 o 
   0   6  11       17.35       17.08      2.32 o 
   1   6  11      101.82      109.58      3.52 o 
   2   6  11       28.31       26.81      2.06 o 
   3   6  11       25.28       27.06      2.26 o 
   4   6  11        0.01        0.14      1.47 o 
   1   7  11       26.17       26.45      2.15 o 
   2   7  11       45.19       41.94      2.99 o 
   0   0  12      583.91      574.39     12.21 o 
   1   0  12      311.46      311.69      6.35 o 
   2   0  12      159.53      193.81      5.22 o 
   3   0  12      794.21      921.52     11.39 o 
   4   0  12       52.81       48.64      3.73 o 
   5   0  12      302.35      342.97     11.40 o 
   6   0  12       23.05       25.62      4.40 o 
   1   1  12      182.64      164.24      3.17 o 
   2   1  12       26.94       20.07      1.46 o 
   3   1  12        0.21       -0.27      0.87 o 
   4   1  12        9.49        8.63      1.38 o 
   5   1  12       82.67       85.23      3.38 o 
   6   1  12       37.49       38.41      3.12 o 
   0   2  12       59.61       51.43      2.89 o 
   1   2  12       17.49       16.17      1.35 o 
   2   2  12       24.63       20.22      1.50 o 
   3   2  12       47.98       49.32      2.14 o 
   4   2  12      187.38      187.13      4.32 o 
   5   2  12      106.16      116.05      3.71 o 
   6   2  12       20.93       21.58      2.58 o 
   1   3  12       27.87       21.29      1.52 o 
   2   3  12       11.86        9.89      1.25 o 
   3   3  12        0.01        1.21      1.03 o 
   4   3  12       11.18        7.35      1.47 o 
   5   3  12       29.89       31.36      2.57 o 
   0   4  12        0.07       -0.06      1.20 o 
   1   4  12        1.18        0.15      0.86 o 
   2   4  12       19.97       16.70      1.55 o 
   3   4  12        5.63        6.16      1.40 o 
   4   4  12       15.94       11.75      1.70 o 
   5   4  12       18.83       20.70      2.41 o 
   1   5  12       19.33       15.90      1.58 o 
   2   5  12       59.60       56.34      2.51 o 
   3   5  12        0.10       -0.12      1.19 o 
   4   5  12        9.07        6.92      1.80 o 
   0   6  12        3.82        3.57      1.90 o 
   1   6  12       22.13       18.50      1.96 o 
   2   6  12       61.89       66.59      3.16 o 
   3   6  12      104.78      120.36      4.06 o 
   1   7  12       59.60       65.18      3.27 o 
   1   1  13      280.81      276.56      4.51 o 
   2   1  13       49.55       49.66      2.17 o 
   3   1  13        4.87        1.83      1.10 o 
   4   1  13      119.81      141.55      4.71 o 
   5   1  13       64.94       67.10      3.64 o 
   0   2  13        7.86        5.20      1.54 o 
   1   2  13        0.01       -0.22      0.84 o 
   2   2  13       38.38       36.61      2.17 o 
   3   2  13      366.31      388.28      6.99 o 
   4   2  13        3.49        2.65      1.40 o 
   5   2  13       11.08       10.73      2.06 o 
   1   3  13        0.18       -0.22      0.96 o 
   2   3  13       18.66       18.32      1.70 o 
   3   3  13       31.85       27.95      2.32 o 
   4   3  13        0.01       -0.08      1.32 o 
   5   3  13        3.82        2.02      1.71 o 
   0   4  13       69.44       76.17      4.53 o 
   1   4  13      108.30      104.31      3.11 o 
   2   4  13        9.56        7.95      1.51 o 
   3   4  13       91.08       97.87      3.45 o 
   4   4  13       64.90       72.23      3.27 o 
   1   5  13       22.68       21.21      2.17 o 
   2   5  13        9.64        7.88      1.59 o 
   3   5  13        1.47        0.76      1.47 o 
   0   6  13       21.77       26.93      3.59 o 
   1   6  13        0.43        0.91      1.48 o 
   2   6  13        2.49        2.29      1.52 o 
   0   0  14      176.29      145.97      6.97 o 
   1   0  14        2.36        2.30      1.45 o 
   2   0  14       17.07       12.82      2.06 o 
   3   0  14      124.74      110.81      5.36 o 
   4   0  14       57.88       60.30      3.82 o 
   5   0  14      152.44      184.94      9.28 o 
   1   1  14       29.54       21.77      1.66 o 
   2   1  14        5.33        1.37      1.08 o 
   3   1  14       11.66        9.76      1.49 o 
   4   1  14       32.52       31.62      2.78 o 
   5   1  14        6.38        2.35      1.76 o 
   0   2  14       15.08       13.13      2.05 o 
   1   2  14       19.19       16.17      1.53 o 
   2   2  14       73.41       73.79      2.90 o 
   3   2  14       26.35       24.40      2.17 o 
   4   2  14        8.56        6.03      1.66 o 
   1   3  14       98.22      101.98      3.34 o 
   2   3  14        1.10       -0.51      1.11 o 
   3   3  14       12.62       10.12      1.77 o 
   4   3  14        0.08       -0.23      1.45 o 
   0   4  14        7.67        4.49      2.16 o 
   1   4  14        0.26       -0.26      1.18 o 
   2   4  14        4.21        3.59      1.55 o 
   3   4  14        6.82        5.21      1.71 o 
   1   5  14      115.89      139.41      5.12 o 
   2   5  14        0.50        1.31      1.78 o 
   1   1  15      109.33      117.21      3.34 o 
   2   1  15       19.42       22.38      1.97 o 
   3   1  15        0.05       -0.14      1.26 o 
   4   1  15       28.06       33.20      2.94 o 
   0   2  15       45.67       36.15      3.02 o 
   1   2  15       51.50       49.32      2.71 o 
   2   2  15       15.78       13.01      1.74 o 
   3   2  15        4.41        2.44      1.55 o 
   4   2  15       44.37       48.62      3.53 o 
   1   3  15      103.44      116.48      3.51 o 
   2   3  15        4.87        2.58      1.49 o 
   3   3  15       63.54       70.09      3.56 o 
   0   4  15       92.34      111.10      5.84 o 
   1   4  15       43.58       37.54      2.84 o 
   2   4  15       22.87       19.29      2.33 o 
   0   0  16       25.11       22.52      3.77 o 
   1   0  16      262.91      333.71      8.06 o 
   2   0  16        9.93        8.43      2.46 o 
   3   0  16        7.52        7.01      2.63 o 
   1   1  16        2.37        2.80      1.32 o 
   2   1  16       20.05       21.62      2.10 o 
   3   1  16       20.05       20.24      2.30 o 
   0   2  16       18.49       19.06      2.68 o 
   1   2  16       76.02       76.47      3.22 o 
   2   2  16       47.97       50.35      2.89 o 
   3   2  16       21.31       19.47      2.28 o 
   1   3  16       15.75       11.82      1.84 o 
   2   3  16        7.06        3.92      1.73 o 
   1   1  17        8.49        8.15      1.75 o 
   0   2  17      162.59      186.34      7.72 o 
                                                 
